# Supplementary material for: Quantitative profiling of N6-methyladenosine at single-base resolution in stem-differentiating xylem of Populus trichocarpa using Nanopore direct RNA sequencing
Source: Genome Biol. 2021 Jan 7;22:22. doi: 10.1186/s13059-020-02241-7 (PMC7791831; doi:10.1186/s13059-020-02241-7)
Supplement: Supplementary file 2 — Additional file 2. List of datasets used. [file 13059_2020_2241_MOESM2_ESM.xlsx]

## Sheet: Sheet1
Author and Title	species	Description	Run accessions	DOI
Liu, H., Begik, O., Lucas, M. C., Ramirez, J. M., Mason, C. E., Wiener, D., ... & Novoa, E. M. (2019). Accurate detection of m 6 A RNA modifications in native RNA sequences. Nature communications, 10(1), 1-9.	Synthesised DRS	DRS unmod rep1	SRR8767348	https://doi.org/10.1038/s41467-019-11713-9
		DRS mod rep1	SRR8767349
		DRS unmod rep2	SRR8767350
		DRS mod rep2	SRR8767351
Lorenz, D. A., Sathe, S., Einstein, J. M., & Yeo, G. W. (2020). Direct RNA sequencing enables m6A detection in endogenous transcript isoforms at base-specific resolution. RNA, 26(1), 19-28.	Human HEK293T DRS	DRS HEK293T WT	SRR9646141	https://doi.org/10.1261/rna.072785.119
		DRS HEK293T shMETTL3	SRR9646142
Meyer, K. D., Saletore, Y., Zumbo, P., Elemento, O., Mason, C. E., & Jaffrey, S. R. (2012). Comprehensive analysis of mRNA methylation reveals enrichment in 3′ UTRs and near stop codons. Cell, 149(7), 1635-1646.	Human HEK293T MeRIP-Seq	Merip-seq HEK293T WT IP Control rep1	SRR494613	https://doi.org/10.1016/j.cell.2012.05.003
		Merip-seq HEK293T WT MeRIP-SYSY rep1	SRR494614
		Merip-seq HEK293T WT IP Control rep2	SRR494615
		Merip-seq HEK293T WT MeRIP-SYSY rep2	SRR494616
Schwartz, S., Mumbach, M. R., Jovanovic, M., Wang, T., Maciag, K., Bushkin, G. G., ... & Sanjana, N. E. (2014). Perturbation of m6A writers reveals two distinct classes of mRNA methylation at internal and 5′ sites. Cell reports, 8(1), 284-296.		Merip-seq HEK293T anti-m6A siMETTL3	SRR1182593	https://doi.org/10.1016/j.celrep.2014.05.048
		Merip-seq HEK293T none siMETTL3	SRR1182594
Parker, M. T., Knop, K., Sherwood, A. V., Schurch, N. J., Mackinnon, K., Gould, P. D., ... & Simpson, G. G. (2020). Nanopore direct RNA sequencing maps the complexity of Arabidopsis mRNA processing and m6A modification. Elife, 9, e49658.	Arabidopisis thaliana DRS	DRS col0	ERR3764349	https://doi.org/10.7554/eLife.49658
		DRS vir1	ERR3764353
		DRS virc	ERR3764356
